# Supplementary material for: Targeting of p21-Activated Kinase 4 Radiosensitizes Glioblastoma Cells via Impaired DNA Repair
Source: Cells. 2022 Jul 6;11(14):2133. doi: 10.3390/cells11142133 (PMC9316146; doi:10.3390/cells11142133)
Supplement: Supplementary file 1 [file cells-11-02133-s001.zip]

Archive with 1 entries (1 files):
- cells-1796425-supplementary.pdf
